# Supplementary material for: Detection of Zika Virus in Aedes aegypti and Aedes albopictus Mosquitoes Collected in Urban Forest Fragments in the Brazilian Amazon
Source: Viruses. 2023 Jun 12;15(6):1356. doi: 10.3390/v15061356 (PMC10304349; doi:10.3390/v15061356)
Supplement: Supplementary file 1 [file viruses-15-01356-s001.zip]

Archive with 1 entries (1 files):
- viruses-2420518-supplementary.xlsx
