# Supplementary material for: Detection of Zika Virus in Aedes aegypti and Aedes albopictus Mosquitoes Collected in Urban Forest Fragments in the Brazilian Amazon
Source: Viruses. 2023 Jun 12;15(6):1356. doi: 10.3390/v15061356 (PMC10304349; doi:10.3390/v15061356)
Supplement: Supplementary file 1 [file viruses-15-01356-s001.zip › viruses-2420518-supplementary.xlsx]

## Sheet: Table S1 mosquito collection 
Supplementary Table 1. Details of mosquito collection data
location	coll_method	date_collected	date_ID	site_ID	Latitude	Longitude	pool_ID	distance (m)	NDVI	Classification NDVI	genus_subgenus_species	stage	sex	N_pool	date_RT-qPCR macerated mosquito pools	RT-qPCR macerated mosquito pools	date_RT-qPCR culture C6/36 cell pools	RT-qPCR culture C6/36 cell pools
MINDU	BG-Sentinel	2018-03-23	2018-03-26	M-1-3	-3.08006	-60.0052	001	0	0.820749	Low	Aedes (Stegomyia) albopictus	Adult	F	3	2021-07-07	Negative	2021-07-19	Negative
MINDU	BG-Sentinel	2018-03-23	2018-03-26	M-1-6	-3.08098	-60.0044	009	0	0.771129	Low	Aedes (Stegomyia) albopictus	Adult	F	2	2021-07-07	Negative	2021-07-19	Negative
MINDU	BG-Sentinel	2018-03-23	2018-03-26	M-53-2	-3.07963	-60.0049	010	50	0.86999	High	Aedes (Stegomyia) albopictus	Adult	F	1	2021-07-07	Negative	2021-07-19	Negative
MINDU	BG-Sentinel	2018-03-23	2018-03-26	M-23-6	-3.08115	-60.0044	012	20	0.873458	High	Aedes (Stegomyia) albopictus	Adult	F	2	2021-07-07	Negative	2021-07-19	Negative
MINDU	BG-Sentinel	2018-03-23	2018-03-26	M-52-7	-3.08117	-60.0039	018	50	0.860621	Medium	Aedes (Stegomyia) albopictus	Adult	F	1	2021-07-07	Negative	2021-07-19	Negative
MINDU	BG-Sentinel	2018-03-23	2018-03-26	M-21-6	-3.08023	-60.0042	019	20	0.75199	Low	Aedes (Stegomyia) albopictus	Adult	F	1	2021-07-07	Negative	2021-07-19	Negative
MINDU	BG-Sentinel	2018-03-23	2018-03-26	M-2-3	-3.08086	-60.0049	021	0	0.860983	Medium	Aedes (Stegomyia) albopictus	Adult	F	1	2021-07-07	Negative	2021-07-19	Negative
MINDU	BG-Sentinel	2018-03-24	2018-03-27	M-22-4	-3.07977	-60.0029	024	20	0.862763	Medium	Aedes (Stegomyia) albopictus	Adult	F	4	2021-07-07	Negative	2021-07-19	Negative
MINDU	BG-Sentinel	2018-03-24	2018-03-27	M-3-2	-3.08075	-60.0044	030	0	0.646509	High	Aedes (Stegomyia) albopictus	Adult	F	5	2021-07-07	Negative	2021-07-19	Negative
MINDU	BG-Sentinel	2018-03-24	2018-03-27	M-3-2	-3.08075	-60.0044	031	0	0.646509	High	Aedes (Stegomyia) aegypti	Adult	F	2	2021-07-07	Negative	2021-07-19	Negative
MINDU	BG-Sentinel	2018-03-24	2018-03-27	M-52-2	-3.07892	-60.0063	033	50	0.861555	Medium	Aedes (Stegomyia) albopictus	Adult	F	1	2021-07-07	Negative	2021-07-19	Negative
MINDU	BG-Sentinel	2018-03-24	2018-03-27	M-51-2	-3.0791	-60.0057	034	50	0.840148	Low	Aedes (Stegomyia) albopictus	Adult	F	2	2021-07-07	Negative	2021-07-19	Negative
MINDU	BG-Sentinel	2018-03-24	2018-03-27	M-22-1	-3.07854	-60.006	036	20	0.868448	Medium	Aedes (Stegomyia) albopictus	Adult	F	6	2021-07-07	Negative	2021-07-19	Negative
MINDU	BG-Sentinel	2018-03-24	2018-03-27	M-22-1	-3.07854	-60.006	038	20	0.868448	Medium	Aedes (Stegomyia) aegypti	Adult	F	1	2021-07-07	Negative	2021-07-19	Negative
MINDU	BG-Sentinel	2018-03-27	2018-03-28	M-23-3	-3.08013	-60.0026	040	20	0.891099	High	Aedes (Stegomyia) albopictus	Adult	F	5	2021-07-07	Negative	2021-07-19	Negative
MINDU	BG-Sentinel	2018-03-27	2018-03-28	M-22-7	-3.08058	-60.0014	045	20	0.863347	Medium	Aedes (Stegomyia) albopictus	Adult	F	2	2021-07-07	Negative	2021-07-19	Negative
MINDU	BG-Sentinel	2018-03-27	2018-03-28	M-52-6	-3.08068	-60.0017	047	50	0.866973	Medium	Aedes (Stegomyia) albopictus	Adult	F	2	2021-07-07	Negative	2021-07-19	Negative
MINDU	BG-Sentinel	2018-03-27	2018-03-28	M-53-4	-3.08067	-60.0021	050	50	0.873931	High	Aedes (Stegomyia) aegypti	Adult	F	1	2021-07-07	Negative	2021-07-19	Negative
MINDU	BG-Sentinel	2018-03-27	2018-03-28	M-53-4	-3.08067	-60.0021	051	50	0.873931	High	Aedes (Stegomyia) albopictus	Adult	F	2	2021-07-07	Negative	2021-07-19	Negative
MINDU	BG-Sentinel	2018-03-27	2018-03-28	M-101-1	-3.08099	-60.0025	054	100	0.855944	Low	Aedes (Stegomyia) aegypti	Adult	F	1	2021-07-07	Negative	2021-07-19	Negative
MINDU	BG-Sentinel	2018-03-27	2018-03-28	M-101-1	-3.08099	-60.0025	056	100	0.855944	Low	Aedes (Stegomyia) albopictus	Adult	F	1	2021-07-07	Negative	2021-07-19	Negative
MINDU	BG-Sentinel	2018-03-27	2018-03-28	M-103-2	-3.08151	-60.003	058	100	0.876131	High	Aedes (Stegomyia) aegypti	Adult	F	1	2021-07-07	Negative	2021-07-19	Negative
MINDU	BG-Sentinel	2018-03-29	2018-03-29	M-21-1	-3.07847	-60.008	064	20	0.836248	Low	Aedes (Stegomyia) albopictus	Adult	F	1	2021-07-07	Negative	2021-07-19	Negative
MINDU	BG-Sentinel	2018-03-29	2018-03-29	M-23-9	-3.08536	-60.0068	066	20	0.883338	High	Aedes (Stegomyia) albopictus	Adult	F	1	2021-07-07	Negative	2021-07-19	Negative
MINDU	BG-Sentinel	2018-03-29	2018-03-29	M-3-5	-3.08276	-60.002	070	0	0.63499	Low	Aedes (Stegomyia) albopictus	Adult	F	4	2021-07-07	Negative	2021-07-19	Negative
MINDU	Aspirator	2018-06-25	2018-06-26	M-102-6-A	-3.08177	-60.0003	612	100	0.861244	Medium	Aedes (Stegomyia) albopictus	Adult	F	1	2021-07-07	Negative	2021-07-19	Negative
MINDU	BG-Sentinel	2018-06-29	2018-06-29	M-2-7	-3.08422	-60.008	645	0	0.867919	Medium	Aedes (Stegomyia) albopictus	Adult	F	1	2021-07-07	Negative	2021-07-19	Negative
MINDU	BG-Sentinel	2018-06-29	2018-06-29	M-102-2	-3.08122	-60.0034	650	100	0.858916	Low	Aedes (Stegomyia) albopictus	Adult	F	1	2021-07-07	Negative	2021-07-19	Negative
MINDU	BG-Sentinel	2018-04-07	2018-07-05	M-1-4	-3.08015	-60.0022	676	0	0.822862	Low	Aedes (Stegomyia) albopictus	Adult	F	1	2021-07-07	Negative	2021-07-19	Negative
MINDU	BG-Sentinel	2018-04-07	2018-07-05	M-101-7	-3.082	-60.0003	677	100	0.781789	Low	Aedes (Stegomyia) aegypti	Adult	F	1	2021-07-07	Negative	2021-07-19	Negative
MINDU	BG-Sentinel	2018-04-07	2018-07-05	M-101-7	-3.082	-60.0003	678	100	0.781789	Low	Aedes (Stegomyia) albopictus	Adult	F	1	2021-07-07	Negative	2021-07-19	Negative
MINDU	BG-Sentinel	2018-04-07	2018-07-05	M-1-4	-3.08015	-60.0022	676	0	0.822862	Low	Aedes (Stegomyia) albopictus	Adult	F	1	2021-07-07	Negative	2021-07-19	Negative
MINDU	BG-Sentinel	2018-04-07	2018-07-05	M-101-7	-3.082	-60.0003	677	100	0.781789	Low	Aedes (Stegomyia) aegypti	Adult	F	1	2021-07-07	Negative	2021-07-19	Negative
MINDU	BG-Sentinel	2018-04-07	2018-07-05	M-101-7	-3.082	-60.0003	678	100	0.781789	Low	Aedes (Stegomyia) albopictus	Adult	F	1	2021-07-07	Negative	2021-07-19	Negative
MINDU	Aspirator	2018-05-07	2018-07-06	M-23-8-A	-3.08448	-60.0057	688	20	0.873156	High	Aedes (Stegomyia) albopictus	Adult	F	1	2021-07-07	Negative	2021-07-19	Negative
MINDU	BG-Sentinel	2018-06-07	2018-07-09	M-3-7	-3.08559	-60.0082	696	0	0.66124	Low	Aedes (Stegomyia) albopictus	Adult	F	2	2021-07-07	Negative	2021-07-19	Negative
MINDU	BG-Sentinel	2018-06-07	2018-07-09	M-22-9	-3.08477	-60.0073	697	20	0.867657	Medium	Aedes (Stegomyia) albopictus	Adult	F	7	2021-07-07	Negative	2021-07-19	Negative
MINDU	BG-Sentinel	2018-06-07	2018-07-09	M-23-8	-3.08448	-60.0057	701	20	0.873156	High	Aedes (Stegomyia) albopictus	Adult	F	1	2021-07-07	Negative	2021-07-19	Negative
MINDU	BG-Sentinel	2018-06-07	2018-07-09	M-23-8	-3.08448	-60.0057	703	20	0.873156	High	Aedes (Stegomyia) aegypti	Adult	F	1	2021-07-07	Negative	2021-07-19	Negative
MINDU	BG-Sentinel	2018-06-07	2018-07-09	M-21-7	-3.08231	-60.006	711	20	0.841379	Low	Aedes (Stegomyia) albopictus	Adult	F	1	2021-07-07	Negative	2021-07-19	Negative
CIGS	BG-Sentinel	2018-04-05	2018-05-04	C-1-1	-3.09667	-60.0412	257	0	0.701083	Low	Aedes (Stegomyia) albopictus	Adult	F	4	2021-07-07	Negative	2021-07-19	Negative
CIGS	BG-Sentinel	2018-04-05	2018-05-04	C-22-2	-3.09723	-60.0439	261	20	0.866967	Medium	Aedes (Stegomyia) albopictus	Adult	F	2	2021-07-07	Negative	2021-07-19	Negative
CIGS	BG-Sentinel	2018-04-05	2018-05-04	C-2-2	-3.09904	-60.045	277	0	0.859263	Medium	Aedes (Stegomyia) albopictus	Adult	F	1	2021-07-07	Negative	2021-07-19	Negative
CIGS	BG-Sentinel	2018-04-05	2018-05-04	C-23-7	-3.10352	-60.0449	284	20	0.878255	High	Aedes (Stegomyia) albopictus	Adult	F	3	2021-07-07	Negative	2021-07-19	Negative
CIGS	BG-Sentinel	2018-04-05	2018-05-04	C-21-4	-3.10206	-60.0455	288	20	0.766202	Low	Aedes (Stegomyia) albopictus	Adult	F	1	2021-07-07	Negative	2021-07-19	Negative
CIGS	BG-Sentinel	2018-08-05	2018-05-08	C-52-3	-3.09945	-60.044	296	50	0.859095	Low	Aedes (Stegomyia) albopictus	Adult	F	2	2021-07-07	Negative	2021-07-19	Negative
CIGS	BG-Sentinel	2018-08-05	2018-05-08	C-21-2	-3.09839	-60.0464	323	20	0.817125	Low	Aedes (Stegomyia) albopictus	Adult	F	1	2021-07-07	Negative	2021-07-19	Negative
CIGS	BG-Sentinel	2018-08-05	2018-05-08	C-3-4	-3.1009	-60.0472	331	0	0.876195	High	Aedes (Stegomyia) albopictus	Adult	F	2	2021-07-07	Negative	2021-07-19	Negative
CIGS	BG-Sentinel	2018-08-05	2018-05-08	C-2-3	-3.10193	-60.0466	341	0	0.864588	Medium	Aedes (Stegomyia) albopictus	Adult	F	20	2021-07-07	Negative	2021-07-19	Negative
CIGS	BG-Sentinel	2018-08-05	2018-05-08	C-2-3	-3.10193	-60.0466	342	0	0.864588	Medium	Aedes (Stegomyia) albopictus	Adult	F	20	2021-07-07	Negative	2021-07-19	Negative
CIGS	BG-Sentinel	2018-08-05	2018-05-08	C-2-3	-3.10193	-60.0466	343	0	0.864588	Medium	Aedes (Stegomyia) albopictus	Adult	F	20	2021-07-07	Negative	2021-07-19	Negative
CIGS	BG-Sentinel	2018-08-05	2018-05-08	C-3-6	-3.10198	-60.0453	345	0	0.872221	High	Aedes (Stegomyia) albopictus	Adult	F	4	2021-07-07	Negative	2021-07-19	Negative
CIGS	BG-Sentinel	2018-10-05	2018-05-11	C-53-2	-3.09658	-60.0426	350	50	0.879007	High	Aedes (Stegomyia) aegypti	Adult	F	1	2021-07-07	Negative	2021-07-19	Negative
CIGS	BG-Sentinel	2018-10-05	2018-05-11	C-53-2	-3.09658	-60.0426	352	50	0.879007	High	Aedes (Stegomyia) albopictus	Adult	F	2	2021-07-07	Negative	2021-07-19	Negative
CIGS	BG-Sentinel	2018-10-05	2018-05-11	C-23-1	-3.09592	-60.0424	360	20	0.877905	High	Aedes (Stegomyia) albopictus	Adult	F	2	2021-07-07	Negative	2021-07-19	Negative
CIGS	BG-Sentinel	2018-10-05	2018-05-11	C-1-10	-3.09999	-60.0478	376	0	0.662305	Low	Aedes (Stegomyia) aegypti	Adult	F	1	2021-07-07	Negative	2021-07-19	Negative
CIGS	BG-Sentinel	2018-10-05	2018-05-11	C-1-10	-3.09999	-60.0478	377	0	0.662305	Low	Aedes (Stegomyia) albopictus	Adult	F	8	2021-07-07	Negative	2021-07-19	Negative
CIGS	BG-Sentinel	2018-10-05	2018-05-11	C-1-11	-3.10144	-60.0442	382	0	0.803325	Low	Aedes (Stegomyia) albopictus	Adult	F	10	2021-07-07	Negative	2021-07-19	Negative
CIGS	BG-Sentinel	2018-10-05	2018-05-11	C-1-11	-3.10144	-60.0442	383	0	0.803325	Low	Aedes (Stegomyia) albopictus	Adult	F	9	2021-07-07	Negative	2021-07-19	Positive
CIGS	BG-Sentinel	2018-10-05	2018-05-11	C-22-10	-3.0992	-60.0434	388	20	0.861392	Medium	Aedes (Stegomyia) albopictus	Adult	F	1	2021-07-07	Negative	2021-07-19	Negative
CIGS	BG-Sentinel	2018-10-05	2018-05-11	C-51-6	-3.10358	-60.0439	396	50	0.843499	Low	Aedes (Stegomyia) albopictus	Adult	F	1	2021-07-07	Negative	2021-07-19	Negative
CIGS	BG-Sentinel	2018-05-15	2018-05-16	C-22-1	-3.09668	-60.0405	400	20	0.863863	Medium	Aedes (Stegomyia) albopictus	Adult	F	1	2021-07-07	Negative	2021-07-19	Negative
CIGS	BG-Sentinel	2018-05-15	2018-05-16	C-51-1	-3.10004	-60.0468	404	50	0.696321	Low	Aedes (Stegomyia) albopictus	Adult	F	4	2021-07-07	Negative	2021-07-19	Negative
CIGS	BG-Sentinel	2018-05-15	2018-05-16	C-103-10	-3.0971	-60.0425	419	100	0.880369	High	Aedes (Stegomyia) albopictus	Adult	F	1	2021-07-07	Negative	2021-07-19	Negative
CIGS	BG-Sentinel	2018-10-07	2018-07-11	C-51-11	-3.10004	-60.0468	720	50	0.85107	Medium	Aedes (Stegomyia) albopictus	Adult	F	2	2021-07-07	Negative	2021-07-19	Negative
CIGS	BG-Sentinel	2018-12-07	2018-07-13	C-103-13	-3.09702	-60.0415	747	100	0.876334	High	Aedes (Stegomyia) aegypti	Adult	F	1	2021-07-07	Negative	2021-07-19	Negative
CIGS	Aspirator	2018-07-16	2018-07-17	C-53-1-A	-3.09599	-60.0421	766	50	0.803325	Low	Aedes (Stegomyia) albopictus	Adult	F	2	2021-07-07	Negative	2021-07-19	Positive
CIGS	Aspirator	2018-07-16	2018-07-17	C-3-7-A	-3.103	-60.0459	771	0	0.872187	High	Aedes (Stegomyia) albopictus	Adult	F	5	2021-07-07	Negative	2021-07-19	Negative
CIGS	BG-Sentinel	2018-07-17	2018-07-19	C-3-7	-3.103	-60.0459	786	0	0.872187	High	Aedes (Stegomyia) albopictus	Adult	F	4	2021-07-07	Negative	2021-07-19	Negative
CIGS	Aspirator	2018-07-18	2018-07-19	C-2-4-A	-3.10407	-60.0421	810	0	0.864372	Medium	Aedes (Stegomyia) albopictus	Adult	F	1	2021-07-07	Negative	2021-07-19	Negative
CIGS	BG-Sentinel	2018-12-04	2018-04-13	U-1-1	-3.08285	-59.9596	102	0	0.749857	Low	Aedes (Stegomyia) albopictus	Adult	F	1	2021-07-07	Negative	2021-07-19	Negative
UFAM	BG-Sentinel	2018-12-04	2018-04-13	U-3-1	-3.08024	-59.9588	103	0	0.875341	High	Aedes (Stegomyia) albopictus	Adult	F	1	2021-07-07	Negative	2021-07-19	Negative
UFAM	BG-Sentinel	2018-12-04	2018-04-13	U-3-1	-3.08024	-59.9588	104	0	0.875341	High	Aedes (Stegomyia) albopictus	Adult	F	4	2021-07-07	Negative	2021-07-19	Negative
UFAM	BG-Sentinel	2018-12-04	2018-04-13	U-53-4	-3.09984	-59.9791	108	50	0.874109	High	Aedes (Stegomyia) albopictus	Adult	F	2	2021-07-07	Negative	2021-07-19	Negative
UFAM	BG-Sentinel	2018-12-04	2018-04-13	U-51-2	-3.08875	-59.9746	109	50	0.853881	Low	Aedes (Stegomyia) aegypti	Adult	F	1	2021-07-07	Positive	2021-07-19	Negative
UFAM	BG-Sentinel	2018-12-04	2018-04-13	U-51-7	-3.10411	-59.9795	113	50	0.843976	Low	Aedes (Stegomyia) albopictus	Adult	F	1	2021-07-07	Negative	2021-07-19	Negative
UFAM	BG-Sentinel	2018-12-04	2018-04-13	U-53-3	-3.09859	-59.9731	119	50	0.869901	High	Aedes (Stegomyia) aegypti	Adult	F	1	2021-07-07	Negative	2021-07-19	Negative
UFAM	BG-Sentinel	2018-04-14	2018-04-23	U-51-4	-3.09835	-59.9782	138	50	0.846386	Low	Aedes (Stegomyia) albopictus	Adult	F	1	2021-07-07	Negative	2021-07-19	Negative
UFAM	BG-Sentinel	2018-04-14	2018-04-23	U-2-2	-3.08812	-59.9627	144	0	0.863248	Medium	Aedes (Stegomyia) albopictus	Adult	F	10	2021-07-07	Negative	2021-07-19	Negative
UFAM	BG-Sentinel	2018-04-14	2018-04-23	U-2-2	-3.08812	-59.9627	145	0	0.863248	Medium	Aedes (Stegomyia) albopictus	Adult	F	8	2021-07-07	Negative	2021-07-19	Negative
UFAM	BG-Sentinel	2018-04-14	2018-04-23	U-22-4	-3.09254	-59.9614	152	20	0.862231	Medium	Aedes (Stegomyia) albopictus	Adult	F	2	2021-07-07	Negative	2021-07-19	Negative
UFAM	BG-Sentinel	2018-04-25	2018-04-26	U-22-1	-3.08289	-59.9601	174	20	0.866947	Medium	Aedes (Stegomyia) albopictus	Adult	F	1	2021-07-07	Negative	2021-07-19	Negative
UFAM	BG-Sentinel	2018-04-25	2018-04-26	U-102-9	-3.10511	-59.9798	188	100	0.86683	Medium	Aedes (Stegomyia) aegypti	Adult	F	1	2021-07-07	Negative	2021-07-19	Negative
UFAM	BG-Sentinel	2018-04-25	2018-04-26	U-53-2	-3.0908	-59.9605	194	50	0.87239	High	Aedes (Stegomyia) albopictus	Adult	F	3	2021-07-07	Negative	2021-07-19	Negative
UFAM	BG-Sentinel	2018-04-25	2018-04-26	U-21-4	-3.1006	-59.9777	216	20	0.779477	Low	Aedes (Stegomyia) albopictus	Adult	F	2	2021-07-07	Negative	2021-07-19	Negative
UFAM	BG-Sentinel	2018-04-25	2018-04-26	U-21-4	-3.1006	-59.9777	220	20	0.779477	Low	Aedes (Stegomyia) aegypti	Adult	F	2	2021-07-07	Negative	2021-07-19	Negative
UFAM	BG-Sentinel	2018-04-26	2018-04-27	U-2-8	-3.11172	-59.9677	223	0	0.862109	Medium	Aedes (Stegomyia) albopictus	Adult	F	1	2021-07-07	Negative	2021-07-19	Positive
UFAM	BG-Sentinel	2018-04-26	2018-04-27	U-21-7	-3.10506	-59.9738	225	20	0.750735	Low	Aedes (Stegomyia) albopictus	Adult	F	2	2021-07-07	Negative	2021-07-19	Negative
UFAM	BG-Sentinel	2018-04-26	2018-04-27	U-23-3	-3.09026	-59.964	240	20	0.942944	High	Aedes (Stegomyia) albopictus	Adult	F	2	2021-07-07	Negative	2021-07-19	Negative
UFAM	BG-Sentinel	2018-05-22	2018-05-23	U-T1-2-10	-3.10157	-59.9755	435	0	0.893604	High	Aedes (Stegomyia) albopictus	Adult	F	1	2021-07-07	Negative	2021-07-19	Negative
UFAM	BG-Sentinel	2018-05-22	2018-05-23	U-T1-2-0	-3.10157	-59.9755	444	0	0.893604	High	Aedes (Stegomyia) albopictus	Adult	F	2	2021-07-08	Negative	2021-07-20	Negative
UFAM	BG-Sentinel	2018-05-23	2018-05-24	U-T1-3-16	-3.10157	-59.9755	450	0	0.893604	High	Aedes (Stegomyia) aegypti	Adult	F	1	2021-07-08	Positive	2021-07-20	Negative
UFAM	Aspirator	2018-11-06	2018-06-12	U-1-6-A	-3.10178	-59.9749	485	0	0.845118	Low	Aedes (Stegomyia) albopictus	Adult	F	8	2021-07-08	Negative	2021-07-20	Negative
UFAM	BG-Sentinel	2018-12-06	2018-06-13	U-51-9	-3.11048	-59.9661	506	50	0.836104	Low	Aedes (Stegomyia) albopictus	Adult	F	1	2021-07-08	Negative	2021-07-20	Negative
UFAM	BG-Sentinel	2018-12-06	2018-06-13	U-21-6	-3.10531	-59.9683	508	20	0.834793	Low	Aedes (Stegomyia) albopictus	Adult	F	1	2021-07-08	Negative	2021-07-20	Negative
UFAM	BG-Sentinel	2018-12-06	2018-06-13	U-1-6	-3.10178	-59.9749	519	0	0.845118	Low	Aedes (Stegomyia) albopictus	Adult	F	10	2021-07-08	Negative	2021-07-20	Positive
UFAM	Aspirator	2018-06-13	2018-06-14	U-22-7-A	-3.10671	-59.9604	534	20	0.865071	Medium	Aedes (Stegomyia) albopictus	Adult	F	2	2021-07-08	Negative	2021-07-20	Negative
UFAM	Aspirator	2018-06-13	2018-06-14	U-53-5-A	-3.10228	-59.9766	537	50	0.87456	High	Aedes (Stegomyia) albopictus	Adult	F	1	2021-07-08	Negative	2021-07-20	Negative
UFAM	BG-Sentinel	2018-06-14	2018-06-15	U-2-6	-3.10636	-59.9585	545	0	0.862837	Medium	Aedes (Stegomyia) albopictus	Adult	F	19	2021-07-08	Negative	2021-07-20	Negative
UFAM	BG-Sentinel	2018-06-14	2018-06-15	U-21-8	-3.10874	-59.9641	551	20	0.836339	Low	Aedes (Stegomyia) aegypti	Adult	F	1	2021-07-08	Negative	2021-07-20	Negative
UFAM	BG-Sentinel	2018-06-19	2018-06-20	U-23-8	-3.11125	-59.9699	567	20	0.878575	High	Aedes (Stegomyia) albopictus	Adult	F	1	2021-07-08	Negative	2021-07-20	Negative
UFAM	BG-Sentinel	2018-06-19	2018-06-20	U-3-8	-3.11264	-59.9749	569	0	0.683372	High	Aedes (Stegomyia) albopictus	Adult	F	1	2021-07-08	Negative	2021-07-20	Negative
UFAM	Aspirator	2018-06-21	2018-06-21	U-53-5-A	-3.10228	-59.9766	595	50	0.87456	High	Aedes (Stegomyia) albopictus	Adult	F	10	2021-07-08	Negative	2021-07-20	Negative
UFAM	BG-Sentinel	2018-06-21	2018-06-25	U-53-5	-3.10228	-59.9766	603	50	0.87456	High	Aedes (Stegomyia) albopictus	Adult	F	1	2021-07-08	Negative	2021-07-20	Negative
UFAM	BG-Sentinel	2018-08-22	2018-08-23	U-T15-P-0	-3.09599	-59.9692	952	500	0.859446	Low	Aedes (Stegomyia) albopictus	Adult	F	1	2021-07-08	Negative	2021-07-20	Positive
UFAM	BG-Sentinel	2018-11-09	2018-09-13	D-22-8	-3.00348	-59.8876	1069	20	0.714697	Low	Aedes (Stegomyia) albopictus	Adult	F	1	2021-07-08	Negative	2021-07-20	Negative
DUCKE	Aspirator	2019-11-01	2019-01-14	D-1-29-A	-3.01442	-59.9139	1142	0	0.791418	Low	Aedes (Stegomyia) albopictus	Adult	F	8	2021-07-08	Negative	2021-07-20	Negative
DUCKE	BG-Sentinel	2019-11-01	2019-01-14	D-1-29	-3.01442	-59.9139	1146	2000	0.791418	Low	Aedes (Stegomyia) albopictus	Adult	F	20	2021-07-08	Negative	2021-07-20	Negative
DUCKE	BG-Sentinel	2019-11-01	2019-01-14	D-1-29	-3.01442	-59.9139	1147	2000	0.791418	Low	Aedes (Stegomyia) albopictus	Adult	F	15	2021-07-08	Negative	2021-07-20	Negative
DUCKE	BG-Sentinel	2019-11-01	2019-01-14	D-1-29	-3.01442	-59.9139	1166	0	0.791418	Low	Aedes (Stegomyia) albopictus	Adult	F	20	2021-07-08	Negative	2021-07-20	Negative
DUCKE	BG-Sentinel	2019-11-01	2019-01-14	D-1-29	-3.01442	-59.9139	1167	0	0.791418	Low	Aedes (Stegomyia) albopictus	Adult	F	20	2021-07-08	Negative	2021-07-20	Negative
DUCKE	BG-Sentinel	2019-11-01	2019-01-14	D-1-29	-3.01442	-59.9139	1168	0	0.791418	Low	Aedes (Stegomyia) albopictus	Adult	F	20	2021-07-08	Negative	2021-07-20	Negative
DUCKE	BG-Sentinel	2019-11-01	2019-01-14	D-1-29	-3.01442	-59.9139	1169	0	0.791418	Low	Aedes (Stegomyia) albopictus	Adult	F	20	2021-07-08	Negative	2021-07-20	Negative
DUCKE	BG-Sentinel	2019-11-01	2019-01-14	D-1-29	-3.01442	-59.9139	1170	0	0.791418	Low	Aedes (Stegomyia) albopictus	Adult	F	20	2021-07-08	Negative	2021-07-20	Negative
DUCKE	BG-Sentinel	2019-11-01	2019-01-14	D-2-22	-3.0056	-59.9163	1175	0	0.856139	Medium	Aedes (Stegomyia) albopictus	Adult	F	2	2021-07-08	Negative	2021-07-20	Negative
DUCKE	BG-Sentinel	2019-11-01	2019-01-14	D-3-8	-2.98338	-59.8704	1186	0	0.874806	High	Aedes (Stegomyia) albopictus	Adult	F	1	2021-07-08	Negative	2021-07-20	Negative
DUCKE	BG-Sentinel	2019-11-01	2019-01-14	D-3-26	-3.0082	-59.9055	1191	0	0.742017	Low	Aedes (Stegomyia) albopictus	Adult	F	1	2021-07-08	Negative	2021-07-20	Negative
DUCKE	BG-Sentinel	2019-11-01	2019-01-14	D-2-22	-3.0056	-59.9163	1213	0	0.863516	Medium	Aedes (Stegomyia) albopictus	Adult	F	4	2021-07-08	Negative	2021-07-20	Negative
DUCKE	BG-Sentinel	2019-11-01	2019-01-14	D-3-26	-3.0082	-59.9055	1215	0	0.742017	High	Aedes (Stegomyia) albopictus	Adult	F	1	2021-07-08	Negative	2021-07-20	Negative
DUCKE	Aspirator	2019-01-14	2019-01-15	D-3-29-A2	-3.01353	-59.913	1249	0	0.877202	High	Aedes (Stegomyia) albopictus	Adult	F	2	2021-07-08	Negative	2021-07-20	Negative
DUCKE	Aspirator	2019-01-14	2019-01-15	D-3-29-A1	-3.01353	-59.913	1254	0	0.877202	High	Aedes (Stegomyia) albopictus	Adult	F	6	2021-07-08	Negative	2021-07-20	Negative
DUCKE	Aspirator	2019-01-14	2019-01-15	D-1-24-A	-3.00671	-59.9351	1260	0	0.737864	Low	Aedes (Stegomyia) albopictus	Adult	F	2	2021-07-08	Negative	2021-07-20	Negative
DUCKE	Aspirator	2019-01-14	2019-01-15	D-2-25-A	-3.00752	-59.9225	1264	0	0.861832	Medium	Aedes (Stegomyia) albopictus	Adult	F	4	2021-07-08	Negative	2021-07-20	Negative
DUCKE	BG-Sentinel	2019-01-15	2019-01-16	D-2-25	-3.00752	-59.9225	1316	0	0.861832	Medium	Aedes (Stegomyia) albopictus	Adult	F	8	2021-07-08	Negative	2021-07-20	Negative
DUCKE	BG-Sentinel	2019-01-15	2019-01-16	D-1-24	-3.00671	-59.9351	1318	0	0.737864	Low	Aedes (Stegomyia) albopictus	Adult	F	10	2021-07-08	Negative	2021-07-20	Negative
DUCKE	BG-Sentinel	2019-01-15	2019-01-16	D-2-21	-3.00378	-59.8871	1326	0	0.878915	Medium	Aedes (Stegomyia) albopictus	Adult	F	2	2021-07-08	Positive	2021-07-20	Negative
DUCKE	BG-Sentinel	2019-01-15	2019-01-16	D-3-29	-3.01353	-59.913	1345	0	0.877202	High	Aedes (Stegomyia) albopictus	Adult	F	7	2021-07-08	Negative	2021-07-20	Negative
DUCKE	BG-Sentinel	2019-01-15	2019-01-16	D-1001-2	-2.9227	-59.9066	1349	1000	0.853126	Low	Aedes (Stegomyia) albopictus	Adult	F	2	2021-07-08	Negative	2021-07-20	Negative
DUCKE	Aspirator	2019-01-29	2019-01-30	D-1-32-A	-2.96142	-59.9844	1502	0	0.827803	Low	Aedes (Stegomyia) albopictus	Adult	F	1	2021-07-08	Negative	2021-07-20	Negative
DUCKE	Aspirator	2019-01-29	2019-01-30	D-3-37-A	-3.00038	-59.969	1504	0	0.546651	High	Aedes (Stegomyia) albopictus	Adult	F	1	2021-07-08	Negative	2021-07-20	Negative
DUCKE	BG-Sentinel	2019-01-30	2019-01-31	D-2-43	-3.00852	-59.9578	1506	0	0.615365	Medium	Aedes (Stegomyia) albopictus	Adult	F	1	2021-07-08	Negative	2021-07-20	Negative
DUCKE	BG-Sentinel	2019-01-30	2019-01-31	D-2-43	-3.00852	-59.9578	1511	0	0.615365	Medium	Aedes (Stegomyia) albopictus	Adult	F	4	2021-07-08	Negative	2021-07-20	Negative
DUCKE	Aspirator	2019-01-02	2019-02-04	D-1-37-A	-2.99954	-59.97	1528	0	0.237743	Low	Aedes (Stegomyia) albopictus	Adult	F	1	2021-07-08	Negative	2021-07-20	Negative
DUCKE	Aspirator	2019-01-02	2019-02-04	D-2-43-A	-3.00752	-59.9581	1530	0	0.615365	Medium	Aedes (Stegomyia) albopictus	Adult	F	3	2021-07-08	Negative	2021-07-20	Positive
DUCKE	Aspirator	2019-01-02	2019-02-04	D-2-37-A	-3.00536	-59.9226	1534	0	0.652587	Medium	Aedes (Stegomyia) albopictus	Adult	F	6	2021-07-08	Negative	2021-07-20	Negative
DUCKE	Aspirator	2019-01-02	2019-02-04	D-3-38-A	-3.00288	-59.9711	1537	0	0.876923	High	Aedes (Stegomyia) albopictus	Adult	F	2	2021-07-08	Negative	2021-07-20	Negative
DUCKE	BG-Sentinel	2019-01-02	2019-02-04	D-1-37	-2.99954	-59.97	1542	0	0.237743	Low	Aedes (Stegomyia) albopictus	Adult	F	1	2021-07-08	Negative	2021-07-20	Negative
DUCKE	BG-Sentinel	2019-01-02	2019-02-04	D-1-37	-2.99954	-59.97	1543	0	0.237743	Low	Aedes (Stegomyia) albopictus	Adult	F	2	2021-07-08	Negative	2021-07-20	Negative
DUCKE	BG-Sentinel	2019-01-02	2019-02-04	D-1-37	-2.99954	-59.97	1544	0	0.237743	Low	Aedes (Stegomyia) aegypti	Adult	F	1	2021-07-08	Positive	2021-07-20	Negative
DUCKE	BG-Sentinel	2019-01-02	2019-02-04	D-2-37	-3.00536	-59.9226	1550	0	0.652587	low	Aedes (Stegomyia) albopictus	Adult	F	3	2021-07-08	Negative	2021-07-20	Positive
DUCKE	BG-Sentinel	2019-01-02	2019-02-04	D-2-43	-3.00852	-59.9578	1554	0	0.615365	Low	Aedes (Stegomyia) albopictus	Adult	F	1	2021-07-08	Negative	2021-07-20	Negative
DUCKE	BG-Sentinel	2019-05-02	2019-02-06	D-22-1	-2.899	-59.9207	1601	20	0.873884	High	Aedes (Stegomyia) albopictus	Adult	F	2	2021-07-08	Negative	2021-07-20	Negative
DUCKE	BG-Sentinel	2019-05-02	2019-02-06	D-3-15	-2.91062	-59.8915	1604	0	0.815232	High	Aedes (Stegomyia) albopictus	Adult	F	1	2021-07-08	Negative	2021-07-20	Negative
DUCKE	BG-Sentinel	2019-05-02	2019-02-06	D-2-17	-2.91299	-59.9021	1607	0	0.786951	Low	Aedes (Stegomyia) albopictus	Adult	F	1	2021-07-08	Negative	2021-07-20	Positive
DUCKE	Hand-net	2019-07-02	2019-02-08	D-3-43-N	-3.00733	-59.9199	1618	0	0.876923	High	Aedes (Stegomyia) albopictus	Adult	F	2	2021-07-08	Negative	2021-07-20	Positive
DUCKE	Hand-net	2019-07-02	2019-02-08	D-1-39-N	-3.0055	-59.928	1623	0	0.848991	Low	Aedes (Stegomyia) albopictus	Adult	F	3	2021-07-08	Negative	2021-07-20	Negative
DUCKE	Hand-net	2019-07-02	2019-02-08	D-1-39-N	-3.0055	-59.928	1627	0	0.848991	Low	Aedes (Stegomyia) albopictus	Adult	F	21	2021-07-08	Negative	2021-07-20	Negative
DUCKE	Aspirator	2019-08-02	2019-02-11	D-1-39-A	-3.0055	-59.928	1630	0	0.848991	Low	Aedes (Stegomyia) albopictus	Adult	F	1	2021-07-08	Negative	2021-07-20	Negative
DUCKE	Hand-net	2019-12-02	2019-02-13	D-1-38-N	-3.00506	-59.9689	1658	0	0.814199	Low	Aedes (Stegomyia) albopictus	Adult	F	4	2021-07-08	Negative	2021-07-20	Negative
DUCKE	Aspirator	2019-12-02	2019-02-13	D-2-38-A	-3.00631	-59.9582	1664	0	0.859528	Medium	Aedes (Stegomyia) albopictus	Adult	F	13	2021-07-08	Negative	2021-07-20	Negative
DUCKE	BG-Sentinel	2019-02-15	2018-02-18	D-3-43	-3.00733	-59.9199	1726	0	0.876923	High	Aedes (Stegomyia) albopictus	Adult	F	1	2021-07-08	Negative	2021-07-20	Negative
DUCKE	BG-Sentinel	2019-02-15	2018-02-18	D-3-33	-2.96996	-59.9731	1728	0	0.880491	High	Aedes (Stegomyia) albopictus	Adult	F	2	2021-07-08	Negative	2021-07-20	Negative
DUCKE	BG-Sentinel	2019-02-19	2019-02-20	D-502-8	-2.99793	-59.9093	1773	500	0.872297	High	Aedes (Stegomyia) albopictus	Adult	F	1	2021-07-08	Negative	2021-07-20	Negative
DUCKE	Hand-net	2019-02-25	2019-02-26	D-501-4-N	-2.9376	-59.9764	1839	500	0.867993	Medium	Aedes (Stegomyia) albopictus	Adult	F	3	2021-07-08	Negative	2021-07-20	Negative
DUCKE	Aspirator	2019-02-26	2019-02-27	D-3-21-A	-3.00561	-59.8975	1873	0	0.890135	High	Aedes (Stegomyia) albopictus	Adult	F	1	2021-07-08	Negative	2021-07-20	Negative
DUCKE	BG-Sentinel	2019-03-29	2019-04-01	D-1-32	-2.96141	-59.9845	2277	0	0.827803	Low	Aedes (Stegomyia) albopictus	Adult	F	4	2021-07-08	Negative	2021-07-20	Negative
DUCKE	Hand-net	2019-03-04	2019-04-04	D-3-29-N	-3.01353	-59.9129	2401	0	0.877202	High	Aedes (Stegomyia) albopictus	Adult	F	3	2021-07-08	Negative	2021-07-20	Negative
DUCKE	Hand-net	2019-03-04	2019-04-04	D-1-43-N	-3.00849	-59.965	2404	0	0.526876	Low	Aedes (Stegomyia) albopictus	Adult	F	1	2021-07-08	Negative	2021-07-20	Negative
DUCKE	Aspirator	2019-04-04	2019-04-05	D-3-29-A	-3.01353	-59.9129	2432	0	0.877202	High	Aedes (Stegomyia) albopictus	Adult	F	9	2021-07-08	Negative	2021-07-20	Negative
DUCKE	BG-Sentinel	2019-04-04	2019-04-05	D-2-3	-2.92391	-59.9896	2444	0	0.859528	Medium	Aedes (Stegomyia) albopictus	Adult	F	2	2021-07-08	Negative	2021-07-20	Negative
DUCKE	BG-Sentinel	2019-04-04	2019-04-05	D-3-29	-3.01353	-59.9129	2453	0	0.877202	High	Aedes (Stegomyia) albopictus	Adult	F	7	2021-07-08	Negative	2021-07-20	Negative
DUCKE	BG-Sentinel	2019-04-04	2019-04-05	D-3-29	-3.01353	-59.9129	2455	0	0.877202	High	Aedes (Stegomyia) albopictus	Adult	F	1	2021-07-08	Negative	2021-07-20	Negative
DUCKE	Hand-net	2019-09-04	2019-04-10	D-501-4-N	-2.9376	-59.9764	2482	500	0.867993	Medium	Aedes (Stegomyia) albopictus	Adult	F	1	2021-07-08	Negative	2021-07-20	Positive
DUCKE	Aspirator	2019-09-04	2019-04-10	D-3-37-A	-3.00038	-59.9681	2489	0	0.850765	High	Aedes (Stegomyia) albopictus	Adult	F	1	2021-07-08	Negative	2021-07-20	Negative
DUCKE	BG-Sentinel	2019-09-04	2019-04-10	D-3-37	-3.00038	-59.9681	2494	0	0.850765	High	Aedes (Stegomyia) albopictus	Adult	F	1	2021-07-08	Negative	2021-07-20	Negative
DUCKE	Hand-net	2019-09-04	2019-04-11	D-1-36-N	-2.98822	-59.9756	2503	0	0.798574	Low	Aedes (Stegomyia) albopictus	Adult	F	1	2021-07-08	Negative	2021-07-20	Negative
DUCKE	Hand-net	2019-04-17	2019-04-22	D-2-18-N	-2.91557	-59.9676	2557	0	0.86845	Medium	Aedes (Stegomyia) albopictus	Adult	F	1	2021-07-08	Negative	2021-07-20	Negative
DUCKE	BG-Sentinel	2019-04-18	2019-04-22	D-2-18	-2.91557	-59.9676	2567	0	0.86845	Medium	Aedes (Stegomyia) albopictus	Adult	F	1	2021-07-08	Negative	2021-07-20	Negative
DUCKE	Hand-net	2019-04-25	2019-04-26	D-2-38-N	-3.00631	-59.9582	2598	0	0.616517	Low	Aedes (Stegomyia) albopictus	Adult	F	7	2021-07-08	Negative	2021-07-20	Negative
DUCKE	Hand-net	2019-04-25	2019-04-26	D-2-24-N	-3.00622	-59.8809	2602	0	0.131565	Low	Aedes (Stegomyia) albopictus	Adult	F	1	2021-07-08	Negative	2021-07-20	Negative
DUCKE	Aspirator	2019-04-26	2019-04-29	D-2-38-A	-3.00631	-59.9582	2612	0	0.859528	Medium	Aedes (Stegomyia) albopictus	Adult	F	5	2021-07-08	Negative	2021-07-20	Negative
DUCKE	Aspirator	2019-04-26	2019-04-29	D-2-38-A	-3.00631	-59.9582	2613	0	0.859528	Medium	Aedes (Stegomyia) albopictus	Adult	F	8	2021-07-08	Negative	2021-07-20	Negative
DUCKE	Hand-net	2019-04-29	2019-04-30	D-3-1-N	-2.90492	-59.9047	2643	0	0.892289	High	Aedes (Stegomyia) albopictus	Adult	F	1	2021-07-08	Negative	2021-07-20	Negative
DUCKE	Hand-net	2019-04-29	2019-04-30	D-2-37-N	-3.00536	-59.9226	2648	0	0.652587	Low	Aedes (Stegomyia) albopictus	Adult	F	4	2021-07-08	Negative	2021-07-20	Negative
DUCKE	Aspirator	2019-04-30	2019-05-03	D-2-37-A	-3.00536	-59.9226	2666	0	0.652587	Low	Aedes (Stegomyia) albopictus	Adult	F	5	2021-07-08	Negative	2021-07-20	Negative
DUCKE	Hand-net	2019-06-05	2019-05-08	D-1-37-N	-2.99954	-59.97	2740	0	0.237743	Low	Aedes (Stegomyia) albopictus	Adult	F	1	2021-07-08	Positive	2021-07-20	Negative
DUCKE	Hand-net	2019-06-05	2019-05-08	D-1-38-N	-3.00504	-59.9688	2743	0	0.421875	Low	Aedes (Stegomyia) albopictus	Adult	F	2	2021-07-08	Negative	2021-07-20	Negative
DUCKE	Hand-net	2019-07-05	2019-05-08	D-033-N-T-10	-2.92547	-59.9658	2771	500	0.85938	Low	Aedes (Stegomyia) albopictus	Adult	F	1	2021-07-08	Negative	2021-07-20	Negative
DUCKE	BG-Sentinel	2019-07-05	2019-05-08	D-1-24	-3.00681	-59.935	2773	0	0.737864	Low	Aedes (Stegomyia) albopictus	Adult	F	1	2021-07-08	Negative	2021-07-20	Negative
DUCKE	BG-Sentinel	2019-07-05	2019-05-08	D-503-6	-2.92573	-59.9658	2778	500	0.869366	High	Aedes (Stegomyia) albopictus	Adult	F	3	2021-07-08	Negative	2021-07-20	Negative
DUCKE	Hand-net	2019-09-05	2019-05-13	D-1-29-N	-3.01442	-59.9139	2819	0	0.867398	Medium	Aedes (Stegomyia) albopictus	Adult	F	10	2021-07-09	Negative	2021-07-20	Negative
DUCKE	Hand-net	2019-09-05	2019-05-13	D-2-20-N	-3.0007	-59.883	2820	0	0.866869	Medium	Aedes (Stegomyia) albopictus	Adult	F	2	2021-07-09	Negative	2021-07-29	Negative
DUCKE	Hand-net	2019-09-05	2019-05-13	D-1-39-N	-3.00545	-59.928	2825	0	0.848991	Low	Aedes (Stegomyia) albopictus	Adult	F	6	2021-07-09	Negative	2021-07-29	Negative
DUCKE	Hand-net	2019-09-05	2019-05-13	D-1-9-N	-3.00228	-59.8886	2827	0	0.74985	Low	Aedes (Stegomyia) albopictus	Adult	F	1	2021-07-09	Negative	2021-07-29	Negative
DUCKE	Aspirator	2019-10-05	2019-05-13	D-2-20-A	-3.0007	-59.883	2830	0	0.866869	Medium	Aedes (Stegomyia) albopictus	Adult	F	1	2021-07-09	Negative	2021-07-29	Negative
DUCKE	Aspirator	2019-10-05	2019-05-13	D-1-39-A	-3.00545	-59.928	2832	0	0.526876	Low	Aedes (Stegomyia) albopictus	Adult	F	2	2021-07-09	Negative	2021-07-29	Negative
DUCKE	Aspirator	2019-10-05	2019-05-13	D-1-29-A	-3.01442	-59.9139	2834	0	0.832939	Low	Aedes (Stegomyia) albopictus	Adult	F	13	2021-07-09	Negative	2021-07-29	Negative
DUCKE	Hand-net	2019-10-05	2019-05-13	D-033-N-T-10	-2.92547	-59.9658	2850	500	0.85938	Low	Aedes (Stegomyia) albopictus	Adult	F	1	2021-07-09	Negative	2021-07-29	Negative
DUCKE	BG-Sentinel	2019-10-05	2019-05-13	D-1-39	-3.00545	-59.928	2885	0	0.848991	Low	Aedes (Stegomyia) albopictus	Adult	F	5	2021-07-09	Negative	2021-07-29	Negative
DUCKE	Hand-net	2019-05-16	2019-05-20	D-2-42-N	-3.00703	-59.9195	2969	0	0.861789	Medium	Aedes (Stegomyia) albopictus	Adult	F	14	2021-07-09	Negative	2021-07-29	Negative
DUCKE	Hand-net	2019-05-16	2019-05-20	D-2-17-N	-2.913	-59.9021	2974	0	0.786951	Low	Aedes (Stegomyia) albopictus	Adult	F	1	2021-07-09	Negative	2021-07-29	Negative
DUCKE	Hand-net	2019-05-20	2019-05-21	D-0-168-N	-3.00825	-59.9434	3036	0	0.586583	Low	Aedes (Stegomyia) albopictus	Adult	F	5	2021-07-09	Negative	2021-07-29	Negative
DUCKE	Hand-net	2019-05-20	2019-05-21	D-0-131-N	-3.00593	-59.9299	3041	0	0.546053	Low	Aedes (Stegomyia) albopictus	Adult	F	1	2021-07-09	Negative	2021-07-29	Negative
DUCKE	Hand-net	2019-05-20	2019-05-21	D-0-131-N	-3.00593	-59.9299	3042	0	0.546053	Low	Aedes (Stegomyia) albopictus	Adult	F	6	2021-07-09	Negative	2021-07-29	Negative
DUCKE	Hand-net	2019-05-20	2019-05-21	D-0-92-N	-2.99855	-59.9702	3045	0	0.557187	Low	Aedes (Stegomyia) albopictus	Adult	F	1	2021-07-09	Negative	2021-07-29	Negative
DUCKE	Aspirator	2019-05-21	2019-05-22	D-0-168-A	-3.00825	-59.9434	3079	0	0.732892	Low	Aedes (Stegomyia) albopictus	Adult	F	4	2021-07-09	Negative	2021-07-29	Negative
DUCKE	BG-Sentinel	2019-05-21	2019-05-22	D-0-131	-3.00593	-59.9299	3117	0	0.546053	Low	Aedes (Stegomyia) albopictus	Adult	F	1	2021-07-09	Negative	2021-07-29	Negative
DUCKE	BG-Sentinel	2019-05-21	2019-05-22	D-0-168	-3.00825	-59.9434	3128	0	0.586583	Low	Aedes (Stegomyia) albopictus	Adult	F	2	2021-07-09	Negative	2021-07-29	Negative
DUCKE	Hand-net	2019-05-27	2019-05-28	D-0-97-N	-3.00121	-59.969	3244	0	0.748186	Low	Aedes (Stegomyia) albopictus	Adult	F	2	2021-07-09	Negative	2021-07-29	Negative
DUCKE	Hand-net	2019-05-27	2019-05-28	D-0-111-N	-3.005	-59.9237	3248	0	0.319303	Low	Aedes (Stegomyia) albopictus	Adult	F	4	2021-07-09	Negative	2021-07-29	Negative
DUCKE	BG-Sentinel	2019-05-28	2019-06-03	D-0-111	-3.005	-59.9237	3284	0	0.319303	Low	Aedes (Stegomyia) albopictus	Adult	F	7	2021-07-09	Negative	2021-07-29	Negative
DUCKE	BG-Sentinel	2019-05-28	2019-06-03	D-0-162	-3.00765	-59.94	3288	0	0.410654	Low	Aedes (Stegomyia) albopictus	Adult	F	2	2021-07-09	Positive	2021-07-29	Negative
DUCKE	BG-Sentinel	2019-05-28	2019-06-03	D-0-97	-3.00121	-59.969	3293	0	0.748186	Low	Aedes (Stegomyia) albopictus	Adult	F	4	2021-07-09	Negative	2021-07-29	Negative
DUCKE	Hand-net	2019-06-06	2019-06-07	D-0-136-N	-3.00669	-59.9676	3453	0	0.364222	Low	Aedes (Stegomyia) albopictus	Adult	F	1	2021-07-09	Negative	2021-07-29	Negative
DUCKE	Hand-net	2019-06-06	2019-06-07	D-0-144-N	-3.00682	-59.9642	3458	0	0.447782	Low	Aedes (Stegomyia) albopictus	Adult	F	4	2021-07-09	Negative	2021-07-29	Negative
DUCKE	Hand-net	2019-06-06	2019-06-07	D-0-117-N	-3.00534	-59.9263	3463	0	0.620059	Low	Aedes (Stegomyia) albopictus	Adult	F	4	2021-07-09	Negative	2021-07-29	Negative
DUCKE	Aspirator	2019-07-06	2019-06-10	D-0-144-A	-3.00682	-59.9642	3499	0	0.737864	Low	Aedes (Stegomyia) albopictus	Adult	F	1	2021-07-09	Negative	2021-07-29	Negative
DUCKE	BG-Sentinel	2019-07-06	2019-06-10	D-0-155	-3.00735	-59.9387	3502	0	0.686287	Low	Aedes (Stegomyia) albopictus	Adult	F	4	2021-07-09	Negative	2021-07-29	Negative
DUCKE	BG-Sentinel	2019-07-06	2019-06-10	D-0-100	-3.00362	-59.9702	3509	0	0.879493	High	Aedes (Stegomyia) albopictus	Adult	F	1	2021-07-09	Negative	2021-07-29	Negative
DUCKE	BG-Sentinel	2019-07-06	2019-06-10	D-0-117	-3.00534	-59.9263	3514	0	0.620059	Low	Aedes (Stegomyia) albopictus	Adult	F	1	2021-07-09	Negative	2021-07-29	Negative
DUCKE	Hand-net	2019-10-06	2019-06-11	D-0-134-N	-3.00642	-59.962	3520	0	0.746441	Low	Aedes (Stegomyia) albopictus	Adult	F	3	2021-07-09	Negative	2021-07-29	Negative
DUCKE	Hand-net	2019-10-06	2019-06-11	D-0-138-N	-3.00669	-59.9676	3521	0	0.824254	Low	Aedes (Stegomyia) albopictus	Adult	F	1	2021-07-09	Positive	2021-07-29	Negative
DUCKE	Aspirator	2019-11-06	2019-06-12	D-0-134-A	-3.00642	-59.962	3576	0	0.364222	Low	Aedes (Stegomyia) albopictus	Adult	F	1	2021-07-09	Negative	2021-07-29	Negative
DUCKE	BG-Sentinel	2019-11-06	2019-06-12	D-0-134	-3.00642	-59.962	3597	0	0.746441	Low	Aedes (Stegomyia) albopictus	Adult	F	5	2021-07-09	Negative	2021-07-29	Negative
DUCKE	Hand-net	2019-05-12	2019-12-13	D-2-51-N	-2.91819	-59.9736	4136	0	0.86451	Medium	Aedes (Stegomyia) albopictus	Adult	F	1	2021-07-09	Negative	2021-07-29	Negative
DUCKE	Hand-net	2019-05-12	2019-12-13	D-2-59-N	-2.92405	-59.9895	4138	0	0.859528	Medium	Aedes (Stegomyia) albopictus	Adult	F	1	2021-07-09	Negative	2021-07-29	Negative
DUCKE	Hand-net	2019-05-12	2019-12-13	D-0-151-N	-3.00743	-59.9639	4140	0	0.727157	Low	Aedes (Stegomyia) albopictus	Adult	F	1	2021-07-09	Negative	2021-07-29	Negative
DUCKE	BG-Sentinel	2019-06-12	2019-12-13	D-3-47	-2.92677	-59.9959	4144	0	0.694371	Low	Aedes (Stegomyia) albopictus	Adult	F	1	2021-07-09	Negative	2021-07-29	Negative
DUCKE	BG-Sentinel	2019-06-12	2019-12-13	D-2-51	-2.91819	-59.9736	4145	0	0.86451	Medium	Aedes (Stegomyia) albopictus	Adult	F	1	2021-07-09	Positive	2021-07-29	Negative
DUCKE	BG-Sentinel	2019-06-12	2019-12-13	D-0-133	-3.00583	-59.9691	4148	0	0.804337	Low	Aedes (Stegomyia) aegypti	Adult	F	1	2021-07-09	Negative	2021-07-29	Negative
DUCKE	BG-Sentinel	2019-06-12	2019-12-13	D-0-133	-3.00583	-59.9691	4149	0	0.804337	Low	Aedes (Stegomyia) albopictus	Adult	F	3	2021-07-09	Negative	2021-07-29	Negative
DUCKE	BG-Sentinel	2019-06-12	2019-12-13	D-0-151	-3.00743	-59.9639	4153	0	0.727157	Low	Aedes (Stegomyia) albopictus	Adult	F	3	2021-07-09	Negative	2021-07-29	Negative
DUCKE	Aspirator	2019-06-12	2019-12-13	D-0-151-A	-3.00743	-59.9639	4159	0	0.867427	Medium	Aedes (Stegomyia) albopictus	Adult	F	1	2021-07-09	Negative	2021-07-29	Negative
DUCKE	Hand-net	2019-12-19	2019-12-20	D-2-50-N	-2.91658	-59.9871	4234	0	0.780317	Low	Aedes (Stegomyia) albopictus	Adult	F	2	2021-07-09	Negative	2021-07-29	Negative
DUCKE	Hand-net	2019-12-19	2019-12-20	D-0-93-N	-2.99905	-59.97	4236	0	0.8751	High	Aedes (Stegomyia) albopictus	Adult	F	2	2021-07-09	Negative	2021-07-29	Negative
DUCKE	Hand-net	2019-12-19	2019-12-20	D-1-46-N	-2.92584	-59.9968	4240	0	0.781015	Low	Aedes (Stegomyia) albopictus	Adult	F	2	2021-07-09	Negative	2021-07-29	Negative
DUCKE	Aspirator	2019-12-20	2019-12-23	D-2-50-A	-2.91658	-59.9871	4251	0	0.86451	Medium	Aedes (Stegomyia) albopictus	Adult	F	1	2021-07-09	Negative	2021-07-29	Negative
DUCKE	Aspirator	2019-12-20	2019-12-23	D-0-93-A	-2.99905	-59.97	4253	0	0.438806	Low	Aedes (Stegomyia) albopictus	Adult	F	2	2021-07-09	Negative	2021-07-29	Negative
DUCKE	BG-Sentinel	2019-12-20	2019-12-23	D-0-93	-2.99905	-59.97	4258	0	0.8751	High	Aedes (Stegomyia) aegypti	Adult	F	1	2021-07-09	Negative	2021-07-29	Negative
DUCKE	BG-Sentinel	2019-12-20	2019-12-23	D-0-93	-2.99905	-59.97	4260	0	0.8751	High	Aedes (Stegomyia) albopictus	Adult	F	1	2021-07-09	Negative	2021-07-29	Negative
DUCKE	BG-Sentinel	2019-12-20	2019-12-23	D-1-46	-2.92584	-59.9968	4263	0	0.781015	Low	Aedes (Stegomyia) albopictus	Adult	F	1	2021-07-09	Negative	2021-07-29	Negative
DUCKE	BG-Sentinel	2019-12-20	2019-12-23	D-1-46	-2.92584	-59.9968	4264	0	0.781015	Low	Aedes (Stegomyia) albopictus	Adult	F	1	2021-07-09	Negative	2021-07-29	Negative
DUCKE	BG-Sentinel	2019-12-20	2019-12-23	D-2-50	-2.91658	-59.9871	4265	0	0.780317	Low	Aedes (Stegomyia) albopictus	Adult	F	2	2021-07-09	Negative	2021-07-29	Negative
DUCKE	BG-Sentinel	2020-10-01	2020-01-13	D-0-153	-3.00743	-59.9484	4371	0	0.867427	Medium	Aedes (Stegomyia) albopictus	Adult	F	1	2021-07-09	Negative	2021-07-29	Negative
DUCKE	Hand-net	2020-01-14	2020-01-15	D-0-129-N	-3.00611	-59.9586	4382	0	0.49492	Low	Aedes (Stegomyia) albopictus	Adult	F	3	2021-07-09	Negative	2021-07-29	Negative
DUCKE	BG-Sentinel	2020-01-15	2020-01-16	D-0-129	-3.00611	-59.9586	4436	0	0.49492	Low	Aedes (Stegomyia) albopictus	Adult	F	2	2021-07-09	Negative	2021-07-29	Negative
DUCKE	BG-Sentinel	2020-01-15	2020-01-16	D-0-166	-3.00739	-59.9657	4441	0	0.532051	Low	Aedes (Stegomyia) albopictus	Adult	F	7	2021-07-09	Negative	2021-07-29	Negative
DUCKE	BG-Sentinel	2020-01-24	2020-01-27	D-1-47	-2.91465	-59.9929	4568	0	0.795887	Low	Aedes (Stegomyia) albopictus	Adult	F	1	2021-07-09	Negative	2021-07-29	Positive
DUCKE	BG-Sentinel	2020-01-24	2020-01-27	D-3-50	-2.91019	-59.9083	4570	0	0.881773	High	Aedes (Stegomyia) albopictus	Adult	F	1	2021-07-09	Negative	2021-07-29	Negative
DUCKE	Hand-net	2020-06-02	2020-02-07	D-0-126-N	-3.00557	-59.9281	4811	0	0.528313	Low	Aedes (Stegomyia) albopictus	Adult	F	1	2021-07-09	Negative	2021-07-29	Negative
DUCKE	Hand-net	2020-06-02	2020-02-07	D-0-115-N	-3.00536	-59.9688	4813	0	0.547675	Low	Aedes (Stegomyia) albopictus	Adult	F	2	2021-07-09	Negative	2021-07-29	Negative
DUCKE	BG-Sentinel	2020-07-02	2020-02-10	D-0-115	-3.00536	-59.9688	4855	0	0.547675	Low	Aedes (Stegomyia) albopictus	Adult	F	1	2021-07-09	Negative	2021-07-29	Negative
DUCKE	BG-Sentinel	2020-07-02	2020-02-10	D-0-94	-2.99937	-59.97	4862	0	0.438806	Low	Aedes (Stegomyia) albopictus	Adult	F	5	2021-07-09	Negative	2021-07-29	Negative
DUCKE	BG-Sentinel	2020-07-02	2020-02-10	D-0-174	-3.00905	-59.9495	4867	0	0.797419	Low	Aedes (Stegomyia) albopictus	Adult	F	9	2021-07-09	Negative	2021-07-29	Negative
DUCKE	Hand-net	2020-02-20	2020-02-21	D-0-119-N	-3.00465	-59.9222	4985	0	0.763456	Low	Aedes (Stegomyia) albopictus	Adult	F	5	2021-07-09	Negative	2021-07-29	Negative
DUCKE	Hand-net	2020-02-20	2020-02-21	D-0-118-N	-3.00514	-59.9253	4987	0	0.83548	Low	Aedes (Stegomyia) albopictus	Adult	F	5	2021-07-09	Negative	2021-07-29	Negative
DUCKE	Aspirator	2020-02-21	2020-02-28	D-0-119-A	-3.00465	-59.9222	5011	0	0.810963	Low	Aedes (Stegomyia) albopictus	Adult	F	2	2021-07-09	Negative	2021-07-29	Negative
DUCKE	BG-Sentinel	2020-02-21	2020-02-28	D-0-119	-3.00465	-59.9222	5014	0	0.763456	Low	Aedes (Stegomyia) albopictus	Adult	F	14	2021-07-09	Negative	2021-07-29	Negative
DUCKE	BG-Sentinel	2020-02-21	2020-02-28	D-0-114	-3.0048	-59.9191	5018	0	0.775196	Low	Aedes (Stegomyia) albopictus	Adult	F	1	2021-07-09	Negative	2021-07-29	Negative
DUCKE	Hand-net	2020-02-27	2020-02-28	D-0-99-N	-3.00301	-59.9712	5048	0	0.727414	Low	Aedes (Stegomyia) albopictus	Adult	F	4	2021-07-09	Negative	2021-07-29	Negative
DUCKE	Hand-net	2020-02-27	2020-02-28	D-0-99-N	-3.00301	-59.9712	5049	0	0.727414	Low	Aedes (Stegomyia) albopictus	Adult	F	2	2021-07-09	Negative	2021-07-29	Negative
DUCKE	Hand-net	2020-02-27	2020-02-28	D-0-110-N	-3.00469	-59.969	5054	0	0.686058	Low	Aedes (Stegomyia) albopictus	Adult	F	2	2021-07-09	Negative	2021-07-29	Negative
DUCKE	Aspirator	2020-02-28	2020-03-06	D-0-99-A	-3.00301	-59.9712	5082	0	0.851801	Low	Aedes (Stegomyia) albopictus	Adult	F	1	2021-07-09	Negative	2021-07-29	Positive
DUCKE	Hand-net	2020-12-03	2020-03-13	D-0-156-N	-3.00661	-59.9231	5196	0	0.700415	Low	Aedes (Stegomyia) albopictus	Adult	F	2	2021-07-09	Negative	2021-07-29	Negative
DUCKE	Hand-net	2020-12-03	2020-03-13	D-0-124-N	-3.00524	-59.9224	5199	0	0.625626	Low	Aedes (Stegomyia) albopictus	Adult	F	5	2021-07-09	Negative	2021-07-29	Negative
DUCKE	Hand-net	2020-12-03	2020-03-13	D-0-178-N	-3.00996	-59.9573	5201	0	0.825538	Low	Aedes (Stegomyia) albopictus	Adult	F	2	2021-07-09	Negative	2021-07-29	Negative
DUCKE	Hand-net	2021-05-18	2021-05-19	D-E-VL-0	-2.92299	-59.9812	C167	0	0.903104	High	Aedes (Stegomyia) albopictus	Adult	F	1	2021-07-09	Negative	2021-07-29	Positive
DUCKE	Hand-net	2021-02-06	2021-06-11	D-0-93-N	-3.00583	-59.9691	C356	0	0.8751	High	Aedes (Stegomyia) albopictus	Adult	F	1	2021-07-09	Negative	2021-07-29	Positive
DUCKE	Hand-net	2021-09-06	2021-06-09	D-0-129-N	-3.00611	-59.9586	D-0-129-N	0	0.49492	Low	Aedes (Stegomyia) albopictus	Adult	F	2	2021-07-09	Negative	2021-07-29	Negative
DUCKE	Hand-net	2021-09-06	2021-06-09	D-0-168-N	-3.00825	-59.9434	C368	0	0.586583	Low	Aedes (Stegomyia) albopictus	Adult	F	3	2021-07-09	Negative	2021-07-29	Positive
DUCKE	Hand-net	2021-09-06	2021-06-09	D-0-1-39N	-3.00646	-59.9636	D-0-139N	0	0.848991	Low	Aedes (Stegomyia) albopictus	Adult	F	2	2021-07-09	Negative	2021-07-29	Negative

## Sheet: Column definitions
Column name	Definition
location	Name of forest fragment from which mosquitoes were sampled
coll_method	Collection method
date_collected	Date mosquitoes were collected
date_ID	Date mosquitoes were identified
site_ID	Collection site ID
Latitude	Latitude coordinate
Longitude	Longitude coordinate
pool_ID	Mosquito pool ID
distance (m)	Distance from forest edge in meters
NDVI	NDVI value of sampled site
Classification NDVI	Category of sampled site classified as low (0.472–0.859), medium (0.860–0.869), or high (0.870–1.000) NDVI
genus_subgenus_species	Current mosquito species name
stage	Life stage of the mosquito
sex	Sex of the mosquito
N_pool	Number of mosquitoes per pool
date_RT-qPCR macerated mosquito pools	Date RT-qPCR performed on macerated mosquito pools
RT-qPCR macerated mosquito pools	Outcome of RT-qPCR (positive or negative) from macerated mosquito pools
date_RT-qPCR culture C6/36 cell pools	Date RT-qPCR performed on supernatant from C6/36 cell culture
RT-qPCR culture C6/36 cell pools	Outcome of RT-qPCR (positive or negative) on supernatant from C6/36 cell culture

## Sheet: Table S2 Primers used in the re
Supplementary Table 2: Primers used in the RT-qPCR reactions.
Primer and probe	Sequence (5’-3’)	Direction	Tm (ºC)	Position	Target	Reference
Flavi all S	TACAACATGATGGGGAARAGAGARAA	S	64.3	8993–9019b	NS5	Patel et al., 2013 [30]
Flavi all AS 2	GTGTCCCAGCCNGCKGTGTCATCWGC	AS	73.2	9232–9260b
YFallF	GCTAATTGAGGTGYATTGGTCTGC	S	64.7	15-38b	5′-NC	Domingo et al., 2012 [33]
YFallR	CTGCTAATCGCTCAAMGAACG	AS	62.3	83-103b
YFall probe	HEX-ATCGAGTTGCTAGGCAATAAACAC-BHQ	S	63.4	41-64b
DEN-1 F	CAAAAGGAAGTCGTGCAATA	S	51.5	8951-8970i	NS5	Johnson BW et al., 2005 [31]
DEN-1 C	CTGAGTGAATTCTCTCTACTGAACC	AS	54.6	8990-8966i
DEN-1 probe	CATGTGGTTGGGAGCACGC	S	59.6	8904-8922i
DEN-2 F	CAGGTTATGGCACTGTCACGAT	S	57.2	1463-1484j	E
DEN-2 C	CCATCTGCAGCAACACCATCTC	AS	58.4	1540-1519j
DEN-2 probe	CTCTCCGAGAACAGGCCTCGACTTCAA	S	63.1	1495-1517j
DEN-3 F	GGACTGGACACACGCACTCA	S	59.7	729-748k	C-prM
DEN-3 C	CATGTCTCTACCTTCTCGACTTGTCT	AS	57.5	802-777k
DEN-3 probe	ACCTGGATGTCGGCTGAAGGAGCTTG	S	64.3	750-775k
DEN-4 F	TTGTCCTAATGATGCTGGTCG	S	54.8	904-924l	C-prM/E
DEN-4 C	TCCACCTGAGACTCCTTCCA	AS	57.3	992-973l
DEN-4 probe	TTCCTACTCCTACGCATCGCATTCCG	S	62	960-935l
ZIKV 1086 F	CCGCTGCCCAACACAAG	S	63.3	1086–1102e	Envelope	Lanciotti et al., 2008 [32]
ZIKV 1162 C	CCACTAACGTTCTTTTGCAGACAT	AS	63.7	1162–1139e
ZIKV 1107 probe	FAM-AGCCTACCTTGACAAGCAGTCAGACACTCAA	S	71.3	1107–1137e
Positions are indicated relative to the GenBank sequence: bMN708489.1, eAY632535, iMZ773407.1, jMN018345.1, kMK506265.1, lMN192436.1. S: sense, AS: antisense. Tm: melt temperature. Degenerate bases: R = (A/G), W = (A/T), K = (T/G), Y = (C/T), N = (A/G/)
